# Supplementary material for: Evaluation of myeloid-related protein 126, cardiac troponin C and serum amyloid A as potential plasma biomarkers of health and disease in sea turtles
Source: Conserv Physiol. 2025 Aug 14;13(1):coaf061. doi: 10.1093/conphys/coaf061 (PMC12350207; doi:10.1093/conphys/coaf061)
Supplement: Web_Material_coaf061 [file web_material_coaf061.zip]

Archive with 2 entries (2 files):
- Supplemental File 1, First Study.xlsx
- Supplemental File 2, Second Study.xlsx
