# Supplementary material for: Evaluation of myeloid-related protein 126, cardiac troponin C and serum amyloid A as potential plasma biomarkers of health and disease in sea turtles
Source: Conserv Physiol. 2025 Aug 14;13(1):coaf061. doi: 10.1093/conphys/coaf061 (PMC12350207; doi:10.1093/conphys/coaf061)
Supplement: Web_Material_coaf061 [file web_material_coaf061.zip › Supplemental File 1, First Study.xlsx]

## Sheet: a. Clinical Data
SAMPLE DATE	PATIENT DATA									ASSAY RESULTS			PACKED CELL VOLUME / TOTAL SOLIDS / COMPLETE BLOOD COUNT												PLASMA BIOCHEMISTRY
	ID Number	Etiology	Status	SIZE CLASS	SEX	SCL (cm)	SCW (cm)	WEIGHT (kg)	BCI	SAA (ng/mL)	CTNC (ng/mL)	MRP-126 (ng/mL)	PCV (%)	TS (g/dL)	WBC	Side 1	Side 2	Immature RBC (%)	Rubricyte (%)	Heterophils	Monocytes	Lymphocytes	Eosinophils	Basophils	GLU (mg/dL)	BUN (mg/dL	CREA (mg/dL)	Phos (mg/dL)	Uric (mg/dL)	Ca (mg/dL)	TP (g/dL)	Alb (g/dL)	Glob (g/dL)	Alb/Glob	AST (U/L)	Alkp (U/L)	GGT (U/L)	TBIL (mg/dL)	CK (U/L)	LDH (U/L)	Na (mmol/L)	K (mmol/L)	Na/K	Cl (mg/dL)	Osm Calc
Recovered Turtle Sample Population
2016-02-06	Cc1526	Bouyancy Disorder	Healthy	Sub-Adult	Undetermined	62	54.9	40.38	1.6943	23.772	0.258277	0.613382	16	4	7370	-	-	27	20	2211	442	4569	148	0	99	-		11.1	0.4	8.4	3.2	1	0	-	477	-	-	-	827	-	149	4.3	-	-	-
2016-03-03	Cc1520	Entanglement	Healthy	Sub-Adult	Undetermined	69.5	60.4	56	1.66814	54.906	0.834702	0.729007	34	5.5	4816	78	73	1	1	2657	782	4377	0	0	105			7.6	< 0.3	7.3	5	1.8	3.3	-	457	-	-	-	1122	-	145	4	-	-		-
2017-12-27	Cc1718	Chronic Debilitation	Healthy	Sub-Adult	Undetermined	67.8	56.6	43.66	1.40086	10.174	0.549831	0.684335	30	4.7	7431	72	80	3	1	2081	74	4682	594	0	117	> 130	< 1	-	0.7	7.1	4.6	1.5	3.1	0.5	352	35	0	< 0.1	616	352	-	-	-	-	-
2017-12-27	Cc1719	Chronic Debilitation	Healthy	Sub-Adult	Undetermined	62.5	52.8	36.54	1.49668	22.0343	0.604549	0.742342	32	2	6833	100	98	2	0	3006	205	3143	478	0	-	-	-	-	-	-	-	-	-	-	-	-	-	-	-	-	-	-	-	-	-
2018-01-14	Cc1801	Chronic Debilitation	Healthy	Sub-Adult	Undetermined	70.4	59.1	42	1.20374	202.653	0.572387	0.634848	15	3.5	1454	20	18	0	0	654	0	785	14	0	48	58	< 0.1	7.7	0.5	55	3.7	1	2.7	0.4	310	< 10	0	0.3	857	311	162	3.4	48	129	331
Moribund Turtle Sample Population
2016-05-07	Cc1606	Hook ingestion	Moribund	Sub-Adult	Undetermined	63.5	54.4	41.24	1.61064	148.06	1.7645	4.58271	30	4.6	13728	151	161	6	< 1	3981	412	7825	1510	0	97			5	0.5	8.8	4	< 1	-	-	241	-	-	-	1388	-	146	5.1	-	-	-
2016-05-07	Cc1607	Hook ingestion	Moribund	Sub-Adult	Undetermined	66.3	64.9	42.74	1.46654	139.589	10.6084	1.96465	30	4.6	-	-	-	-	-	-	-	-	-	-	-	-	-	-	-	-	-	-	-	-	-	-	-	-	-	-	-	-	-	-	-
2016-05-11	Cc1608	Entanglement/externally hooked	Moribund	Sub-Adult	Undetermined	62.2	52.2	35.66	1.48187	1452.53	0.130461	4.73145	24	3	5452	66	61	< 1	< 1	2017	273	2944	218	0	74			6.7	0.3	5.9	2.9	< 1	-	-	219	-	-	-	622	-	145	4	-	-	-
2017-11-07	Cc1758	Chronic Debilitation	Moribund	Sub-Adult	Undetermined	74.8	58.9	53.54	1.2793	44.2141	7.6173	2.19438	4	2.5	6960	133	128	16	0	4524	208	2157	69	0	22	66	-	9.1	3.8	5	2.6	0.9	1.7	0.5	293	22	0	< 1	-	465	-	2.6	-	111	-
2017-12-07	Cc1769	Chronic Debilitation	Moribund	Sub-Adult	Undetermined	73.7	57.5	48.9	1.22154	2841.49	2.53766	7.23087	5	2	9893	180	191	1	0	6529	0	3363	0	0	59	60	-	7.9	1.5	4.7	1.9	0.7	1.2	0.6	255	11	0	< 0.1	-	510	157	3.2	49	118	323
2017-12-26	Cc1770	Chronic Debilitation	Moribund	Sub-Adult	Female	89.4	68.9	82.8	1.15882	159.295	14.1125	5.83209	4	2.4	7579	136	131	2	0	4699	0	2880	0	0	51	77	-	9.6	2.2	3.8	2.1	0.8	1.3	0.6	248	14	0	< 0.1	-	471	157	3.1	51	122	328
2018-01-26	Cc1803	Chronic Debilitation	Moribund	Sub-Adult	Undetermined	73.7	59.4	51.28	1.28099	5.47861	4.48957	8.00149	8.5	2.6	7777	97	93	0	0	3344	78	4199	0	155	51	66	-	9.4	1.2	4.7	3	0.8	2.2	0.4	185	15	0	< 0.1	1204	303	157	3.1	51	123	324
2018-02-02	Cc1805	Chronic Debilitation	Moribund	Sub-Adult	Male	88.7	65.7	68.4	0.980134	182.703	11.7183	2.25473	9	2.5	5947	99	124	0	0	3806	59	1903	119	59	66	74	-	8.1	0.6	4.3	2.9	0.7	2.2	0.3	302	19	0	< 0.1	1166	389	155	3.4	46	116	325
2018-03-06	Cc1807	Chronic Debilitation	Moribund	Sub-Adult	Undetermined	72.2	58.1	42.9	1.13984	417.453	6.24975	7.68318	10	2.8	7555	94	82	< 1	0	2946	302	4155	151	0	11	79	< 0.1	8.5	1.9	5	3.3	0.8	2.5	0.3	531	< 10	0	< 0.1	723	749	160	3.6	44	123	333
2018-03-18	Cc1808	Chronic Debilitation	Moribund	Sub-Adult	Male	87.2	63.2	63.2	0.953164	210.952	15.2453	2.61336	11	3.7	3549	65	56	0	0	3929	106	1313	0	0	32	45	-	10.2	1.7	4.8	4.3	1.1	3.2	0.3	256	12	0	0.4	1689	274	161	3.2	50	124	323
2018-03-28	Cc1809	Chronic Debilitation	Moribund	Sub-Adult	Undetermined	69.4	54.5	39.22	1.17335	3551.24	6.79359	6.76998	5	3.1	TFTC	6	5	0	0	TFTC	TFTC	TFTC	TFTC	TFTC	12	82	-	8.5	2.7	4.5	3.7	0.9	2.8	0.3	397	24	0	< 0.1	1538	305	162	3.1	52	127	337
2018-04-10	Cc1801	Chronic Debilitation	Moribund	Sub-Adult	Undetermined	70.1	59.6	46.46	1.34873	1136.16	4.04263	3.54985	29	5	9529	122	100	0	0	3049	476	5145	857	0	120	> 130	< 0.1	7.5	0.6	6.7	4.9	1.5	3.4	0.4	330	< 10	0	0.1	224	303	163	4.4	37	122	-
2018-04-15	Cc1813	Chronic Debilitation	Moribund	Juvenile	Undetermined	48.3	39.5	13.66	1.2123	274.196	3.18133	7.15026	2	< 2.0	3160	36	43	0	0	1390	0	1769	0	0	17	67	-	8.8	2.3	4.2	1	0.6	0.4	1.5	222	< 10	0	< 0.1	1541	381	159	3.4	47	121	327
2018-05-10	Cc1815	Chronic Debilitation/Old boat strike	Moribund	Sub-Adult	Undetermined	72.7	64.6	54.9	1.42879	86.4551	1.40987	3.3386	10	2.1	9003	132	134	< 1	0	4682	180	4051	0	90	-	-	-	-	-	-	-	-	-	-	-	-	-	-	-	-	-	-	-	-	-
2019-02-10	Cc1901	Chronic Debilitation	Moribund	Sub-Adult	Undetermined	62.4	52.1	31.18	1.28328	453.826	7.09016	6.74257	6	2.1	TFTC	33	27	0	0	TFTC	TFTC	TFTC	TFTC	TFTC	27	70	< 0.1	5.6	1.8	3.5	2.5	0.7	1.8	0.4	308	< 10	0	< 0.1	725	531	163	3	54	123	335

## Sheet: b. Simple Linear Regression
Simple Linear Regression, MRP-126
Independent variable	Slope (best fit)	Slope standard error	p value	R2	F-statistic	df
PCV	-2.442	0.7909	0.006	0.3462	9.532	1
Total solids	-0.2034	0.09449	0.046	0.2142	4.633	1
Simple Linear Regression, CTNC
Independent variable	Slope (best fit)	Slope standard error	p value	R2	F-statistic	df
BCI	-0.02948	0.007461	0.0009	0.4644	15.61	1
