# Supplementary material for: Evaluation of myeloid-related protein 126, cardiac troponin C and serum amyloid A as potential plasma biomarkers of health and disease in sea turtles
Source: Conserv Physiol. 2025 Aug 14;13(1):coaf061. doi: 10.1093/conphys/coaf061 (PMC12350207; doi:10.1093/conphys/coaf061)
Supplement: Web_Material_coaf061 [file web_material_coaf061.zip › Supplemental File 2, Second Study.xlsx]

## Sheet: a. Single Sample Dataset
SAMPLE DATE	PATIENT DATA									ASSAY RESULTS		PACKED CELL VOLUME/ TOTAL SOLIDS / COMPLETE BLOOD COUNTS								BLOOD GAS					PLASMA BIOCHEMISTRY
	ID Number	Taxonomy	Etiology	Status	Class Size	Sex	SCW (cm)	Weight (kg)	Body Condition Score	MRP-126 (ng/mL)	CTNC (ng/mL)	PCV (%)	Total Solids (g/dL)	WBC	Heterophils	Monocytes	Lymphocytes	Eosinophils	Basophils	pH	Partial Pressure CO2	Partial Pressure O2	Ionized Calcium (mmol/L)	Lactate (mmol/L)	Glucose (mg/dL)	Na (mmol/L)	K (mmol/L)	Cl (mg/dL)	BUN (mg/dL	Phosphorus (mg/dL)	Uric Acid (mg/dL)	Calcium (mg/dL)	Alb (g/dL)	Glob (g/dL)	Alb/Glob	Cholesterol (mg/dL)	Triglycerides (mg/dL)	Creatine Kinase U/L()
Healthy Turtle Samples
07/22/21	C16389 NICOLE	Loggerhead Turtle	Healthy	Healthy	Juvenile			12.8	3	0.82	0.1	28	2.8
07/09/21	C18287 ADMIRAL	Loggerhead Turtle	Healthy	Healthy	Juvenile	Unknown				0.64	0.1
2021-11-09	C21011 MAHON	Green Sea Turtle	Healthy	Healthy	Juvenile	Unknown				0.72	0.1
07/26/21	Neptune	Loggerhead Turtle	Healthy	Healthy	Juvenile	Unknown		31	3.5	1.03	0.12
01/25/22	C21001 NESSIE	Loggerhead Turtle	Healthy	Healthy	Juvenile	Unknown			3	0.69	0.77	22	3.1	16560	7452	1159.2	7617.6	331.2	0									116	115	9.9	0.6	6.2	0.81	1.07	0.757009	131	136	458
01/25/22	C17405 BELLE	Loggerhead Turtle	Healthy	Healthy	Juvenile	Undetermined		24	3	0.96	1.67	26	3.4	11940	5014.8	716.4	5611.8	597	0						93			113	125	6.8	0.7	6.8	0.96	0.17	5.64706	105	110	4137
Recovered Turtle Samples
08/22/22	C22143	Loggerhead Turtle	Chronic Debilitation	Recovered	Juvenile	Undetermined		29.6	3.75	5		27	5.6	9600	1248	480	7104	480	0						103			123	152	6.6	0.5	8.7	0.88	1.27	0.692913	117	171	641
2016-02-06	CiCi	Loggerhead Turtle	Chronic Debilitation	Recovered	Sub-Adult	Undetermined	62	40.38		0.613382		16	4	7370	2211	442	4569	148	0						86	149	4.3			11.1	0.4	8.4	1					827
08/24/22	C18270	Loggerhead Turtle	Deformity	Recovered	Juvenile	Undetermined		8.2	3.5	3.54	0.1	26	4.4	16600	5976	166	10292	0	0						104			121	79	6.7	0.7	6.6	0.74	1.01	0.732673	203	26	2605
07/23/21	C20333 JULES	Loggerhead Turtle	Buoyancy	Recovered	Juvenile	Undetermined		0.69	2.5	0.69		36	2.2	14830	3855.8	889.8	8453.1	1483	0						83
05/28/21	C21019 WRIGHT	Green Sea Turtle	Buoyancy	Recovered	Juvenile	Undetermined		6.5	3.75	1.89		30	4.4
10/01/21	C21252 RAINE	Green Sea Turtle	Trauma	Recovered	Juvenile	Undetermined		9.1	3.75	3.88		34	5.6
Moribund Turtle Samples
06/08/21	C21088 TRES	Loggerhead Turtle	Pneumonia	Treated	Juvenile	Undetermined		36.1	2.5	2.11	0.1	22	3.4												94
10/25/21	C20309 SCUTTLE	Loggerhead Turtle	Mycobacterium	Treated	Juvenile	Undetermined			1.75	19.05	0.23	28	3.2	10350	5589	1242	3519	0	0	7.5	21	46	1.1		94	152	2.7	119	27	6.4	1	7.6	0.94	1.21	0.77686	126	15	314
03/21/22	C22010 AQUARAMA	Kemp's Ridley Sea Turtle	Trauma	Treated	Juvenile	Undetermined			2.5	8.71	0.73	11	3.4	30010	9303.1	3001	17405.8	300.1	0						85			115	189	5.8	0.6	7.1	0.73	0.82	0.890244	80	107	1600
05/31/21	C21119 WESTIE	Loggerhead Turtle	Pneumonia	Treated	Juvenile	Undetermined		27.6	1.75	8.53	2.29	14	2.6
06/10/21	C21022 MAHON	Green Sea Turtle	Anemia	Treated	Juvenile	Undetermined		4.3	3.5	4.15		10	5.4												233
08/23/22	C22179	Green Sea Turtle	Trauma	Treated	Juvenile	Undetermined			2.5	18.28		17	4.6	13250	2782.5	132.5	9275	0	0	7.5	43.2	19	0.81		88	151	3.9

## Sheet: b. Serial Sample Dataset
SAMPLE DATE	PATIENT DATA										ASSAY RESULTS		PACKED CELL VOLUME/ TOTAL SOLIDS / COMPLETE BLOOD COUNTS							BLOOD GAS					PLASMA BIOCHEMISTRY											PLASMA ELECTROPHORESIS
	ID Number	Sample Number	Taxonomy	Etiology	Sample Date	Status	Class Size	Sex	Weight (kg)	Body Condition Score	MRP-126 (ng/mL)	CTNC (ng/mL)	PCV (%)	Total Solids (g/dL)	WBC	Heterophils	Monocytes	Lymphocytes	Eosinophils	pH	Partial Pressure CO2	Partial Pressure O2	Ionized Calcium (mmol/L)	Lactate (mmol/L)	Glucose (mg/dL)	Na (mmol/L)	K (mmol/L)	Cl (mg/dL)	BUN (mg/dL	Phosphorus (mg/dL)	Uric Acid (mg/dL)	Calcium (mg/dL)	Cholesterol (mg/dL)	Triglycerides (mg/dL)	Creatine Kinase U/L()	Total Protein (d/dL	Albumin (g/dL)	Alpha-1 globulin (g/dL)	Alpha-2 globulin (g/dL)	Beta-globulin (g/dL)	Gamma-globulin (g/dL)
12/28/21	C21298 EMBER	1	Loggerhead Turtle	Healthy	12/28/21	Healthy	Juvenile	Unknown		3	0.55		30	2.2											85
02/08/22		2			02/08/22	Healthy	Juvenile	Unknown	0.4	3	0.46		24	2	11000
03/03/22		3			03/03/22	Healthy	Juvenile	Unknown	0.43	3	0.84		26	2
08/29/22		4			08/29/22	Healthy	Juvenile	Unknown	0.9	3	1.3		25	3.4
06/08/21	C20275 COCO	1	Green Sea Turtle	Anemia	06/08/21	Treated	Juvenile	Unknown	5.3	3.5	2.4	0.7	21	3											67
07/09/21		2			07/09/21	Treated	Juvenile	Unknown	5.7	3.5	1.02	0.77	24	3											65
09/17/21		3			09/17/21	Recovered	Juvenile	Unknown	6.4	3.5	1.21	0.7	28	3											67
05/29/21	C21063 BANDIT	1	Green Sea Turtle	Trauma	05/29/21	Treated	Juvenile	Unknown	28.3	2.75	17.85		34	4.4	19320	4636.8	579.6	13910.4	0						65			115	41	7.8	1.4	5.7	161	49	910	4.53	1.49	0.23	0.67	1.02	1.12
10/07/21		2			10/07/21	Recovered	Juvenile	Unknown	29.5	3	1.34		32	5.2											80
12/10/21		3			12/10/21	Recovered	Juvenile	Unknown	30.25	3	1.6		39	5.4	14490	1159.2	1014.3	11881.8	289.8						97			107	55	7.6	1.9	7.6	209	165	832	5.51	1.86	0.46	0.81	1.39	0.99
02/08/22		4			02/08/22	Recovered	Juvenile	Unknown	30.7	3	5.67		36	5.6	16560	1159.2	1324.8	13413.6	165.6									118	61	6.5	1.6	7.9	257	166	567	5.35	1.88	0.39	0.8	1.28	1
05/28/21	C21152 GENIE	1	Loggerhead Turtle	Trauma	05/28/21	Treated	Adult	Female	58.2	2.5	4.09	2.67	22	4.3						7.6	37.2	34	0.76	0.4	83	148	3.2
06/29/21		2			06/29/21	Treated	Adult	Female	61.9	3	4.25	8.28	22	4						7.5	32.3	18	0.77		86	143	3
08/25/21		3			08/25/21	Treated	Adult	Female	66.2	2.5	2.11		22	3.6											78
10/27/21		4			10/27/21	Recovered	Adult	Female	71.5		2.06	0.1	20	3.4	13800	3450	414	8004	1794						86			120	75	7.1	0.9	6.8	118	92	314	3.46	0.63	0.09	0.22	1.68	0.84
12/29/21		5			12/29/21	Recovered	Adult	Female	73.6	4	1.44	0.99	22	3.8	16900	3718	845	8281	4056						70			113	59	6.8	1	6.8	119	29	459	3.73	0.59	0.12	0.3	1.58	1.14
01/24/22		6			01/24/22	Recovered	Juvenile	Female	72.6	4.5	1.74	0.1	24	3.8	12770	2681.7	638.5	6385	3064.8						64			113	60	6.9	0.7	6.4	122	13	474	3.67	0.58	0.12	0.21	1.54	1.22
02/21/22		7			02/21/22	Recovered	Juvenile	Female	72.9	4.5	1.35	0.1	23	3.8
07/12/21	C21265 MARGOI	1	Loggerhead Turtle	Trauma	07/12/21	Treated	Adult	Female		1	8.48	6.39	18	1.8						7.6	32.1	33	1.61	1.1	57	150	3.2
09/08/21		2			09/08/21	Treated	Adult	Female	104.5	4	3.36	0.3	18	3.2	6550	3275	196.5	2554.5	393						66			116	55	5.8	0.6	7.3	118	29	1384	3.22	0.48	0.06	0.18	1.41	1.09
12/28/21		3			12/28/21	Treated	Adult	Female	105.5	4	2.3	0.68	18	3	9310	3724	93.1	3630.9	1862						71			114	55	6.3	0.8	6.7	101	25	3119	2.83	0.41	0.11	0.27	1.06	0.98
02/08/22		4			02/08/22	Recovered	Adult	Female	104.7	4.5	2.09	0.63	18	3.6											56
09/20/21	C21314	1	Kemp's Ridley Sea Turtle	Trauma	09/20/21	Treated	Juvenile	Unknown	5.7	3.5	3.56	0.8	24	2.2						7.7	19.1	31	0.75	4.1	45	144	3.6
10/04/21		2			10/04/21	Recovered	Juvenile	Unknown	5.7	3.75	2.07	0.94	30	4											72
12/22/21	C21330 STOWELL	1	Green Sea Turtle	Fibropapillomatosis/pneumonia	12/22/21	Treated	Juvenile	Unknown	5.1	2.25	21.42		20	4.1	44160	25612.8	5740.8	12806.4	0	7.4	46	18	1.2	10.7	90	148	4.1	113	62	10.5	1.7	9.7	104	99	237	3.93	1.07	0.31	0.72	0.96	0.87
01/10/22		2			01/10/22	Treated	Juvenile	Unknown	5.4	3	4.17		28	4.8	29300					7.1	68.7	20	1		112	158	5.8
02/14/22		3			02/14/22	Recovered	Juvenile	Unknown	6.75	4	1.79		33	4.8	17590					7.3	72	23	1.1	6.8	104	153	4.9
12/27/21	C21335 BUTTERNUT	1	Green Sea Turtle	Cold stunned/Pneumonia/Trauma	12/27/21	Treated	Juvenile	Unknown	2.6	3	16.29	0.27	29		17710	8500.8	1062.6	7969.5	177.1	7.4	36.8	18	0.86		124	150	3.7	124	47	8.6	0.5	5.9	232	185	6275	3.12	0.87	0.33	0.53	0.83	0.56
01/23/22		2			01/23/22	Treated	Juvenile	Unknown	2.6	3	6.9	0.1	31	4.2	16900	5915	4732	6084	169						109			116	34	10.7	1.5	6.6	238	185	935	3.62	1.02	0.42	0.73	0.77	0.68
02/21/22		3			02/21/22	Treated	Unknown	Unknown	3.2	3.5	3.98	0.1	34	4	17550	7020	3861	5967	702						127			110	16	8.9	1.5	6.9	190	201	8322	3.41	1.1	0.35	0.54	0.81	0.61
12/27/21	C21336 BOCOTE	1	Loggerhead Turtle	Cold stunnned/Pneumonia	12/27/21	Treated	Juvenile	Unknown	15.3	2.5	32.7		38	5.1	24150	11833.5	483	11592	241.5	7.7	30.4	33	0.99		159	152	2.9	116	228	10.6	0.6	8.5	222	97	823	4.28	1.04	0.12	0.3	1.83	0.99
		2			-	Treated	Juvenile	Unknown	16.8	3.5	19.91		31	4.5	15530	3571.9	2640.1	9162.7	24.848									120	178	10.6	0.6	7.4	158	78	847	3.43	0.26	0.15	0.3	1.75	0.97
02/21/22		3			02/21/22	Treated	Juvenile	Unknown		3.5	4.74		35	5
04/12/22		4			04/12/22	Recovered	Juvenile	Unknown	18		6.34	0.83	32	4.6
12/27/21	C21337 HAWTHORNE	1	Kemp's Ridley Sea Turtle	Cold stunnned/Pneumonia	12/27/21	Treated	Juvenile	Unknown	1.8	2.5	5.06	0.1	27	5.6	16100	9982	1932	4186	0									124	235	10.2	<.5	6.7	257	336	6194	3.64	1.06	0.23	0.53	1.42	0.4
01/24/22		2			01/24/22	Treated	Juvenile	Unknown	2	3.25	1.02	0.1	29	4	11730													115	109	10.3	0.6	6.1	178	268	1543	3.15	1.2	0.25	0.36	0.83	0.51
02/22/22		3			02/22/22	Recovered	Juvenile	Unknown	2.2	3.5	2.06	0.1	29	3.6
		4			-	Recovered	Juvenile	Unknown		3.5	0.54	0.64
12/28/21	C21338 REDWOOD	1	Kemp's Ridley Sea Turtle	Cold stunned/Pneumonia/Trauma	12/28/21	Treated	Juvenile	Unknown	1.35	2	15.66		24	3.2	20240	11739.2	809.6	7691.2	0	7.6	30.6	101	0.89		103	153	2.8	115	122	9.3	0.9	6.1	173	68	9805	2.99	0.78	0.22	0.61	0.96	0.42
01/23/22		2			01/23/22	Treated	Juvenile	Unknown	1.55	2.5	3.32		28	4	14140	5797.4	1696.8	6504.4	141.4						81			119	130	10.5	1	6.3	142	242	2905	3.03	0.99	0.19	0.52	0.8	0.53
02/23/22		3			02/23/22	Recovered	Juvenile	Unknown	1.9	3.5	1.92		27	3											102
12/27/21	C21339 KAPOK	1	Kemp's Ridley Sea Turtle	Cold stunned/Pneumonia/Trauma	12/27/21	Treated	Juvenile	Unknown	3.3	3	2.86		34	5	20360	5904.4	1425.2	13030.4	0						79			118	229	8.8	0.9	7.3	272	352	915	4.01	0.96	0.41	0.62	1.5	0.52
01/24/22		2			01/24/22	Treated	Juvenile	Unknown	3.76	3.5	1.65		35	4.8	17940	5740.8	2152.8	8611.2	1435.2						70			121	124	9.1	0.5	7.1	228	275	745	3.88	1	0.42	0.73	1.02	0.71
02/22/22		3			02/22/22	Treated	Juvenile	Unknown	3.7	3.5	3.43		38	4.2											74
03/24/22		4			03/24/22	Recovered	Juvenile	Unknown	3.8	3.75	3.39	0.73	34	3.8											63
12/01/21	C21340 MAGLIA	1	Kemp's Ridley Sea Turtle	Cold stunned/Pneumonia/Trauma	12/01/21	Treated	Juvenile	Unknown		3	34.16	110.98	28	3						7.4	45.6	34	1.1		185	155	2.2				0.8
12/28/21		2			12/28/21	Treated	Juvenile	Unknown		2.5	4.25	0.1	29	3.8	21050	8841	2736.5	9472.5	0	7.6	34.8	33	0.94		86	155	3.4	118	122	10.4	0.5	6.8	235	146	4702	3.14	0.78	0.34	0.55	1.14	0.33
01/24/22		3			01/24/22	Treated	Juvenile	Unknown		3.5	1.3	0.1	29	3.6											87
02/22/22		4			02/22/22	Recovered	Juvenile	Unknown	2.8	3.5	0.95	0.1	29	3.4											87
12/01/21	C21341 DOUGLAS	1	Kemp's Ridley Sea Turtle	Cold stunned/Pneumonia	12/01/21	Treated	Juvenile	Unknown		3	11.83	59.11	28	3						7.6	37.7	30	0.73		138	155	2.7				1.1			9	18062
12/28/21		2			12/28/21	Treated	Juvenile	Unknown	1.45	2.5	2.12		24	3.6	13800	3588	1932	8280	0	7.6	27.9	28	1.07		95	158	3	121	85	9.2	0.5	7.3	215	185	3291	2.96	0.86	0.25	0.41	1.08	0.36
01/24/22		3			01/24/22	Treated	Juvenile	Unknown		3.5	1.13		27	3.8	12070	2293.3	844.9	7724.8	1207						101			116	3.2	10.2	0.9	6.5	167	293	10500	2.74	0.76	0.3	0.48	0.66	0.54
		4			NA	Recovered	Juvenile	Unknown	2.25	3.75	0.59	0.58	28	3.2											70
02/22/22		5			02/22/22	Recovered	Juvenile	Unknown		3.5	0.63		25	3.4											94
12/28/21	C21342 BAOBAB	1	Kemp's Ridley Sea Turtle	Cold stun/Pneumonia/Trauma	12/28/21	Treated	Juvenile	Unknown		3	8.45	0.1	24	4.2	15640	7976.4	625.6	7038	0						110	149	3.5	116	150	9.8	0.5	7.3	309	223	944	3.38	0.98	0.18	0.59	1.22	0.41
01/23/22		2			01/23/22	treated	Juvenile	Unknown		3.5	2.09	0.1	27	4	13110	2359.8	1179.9	8521.5	1048.8						117	143	3.2	108	84	9.3	0.5	6.7	269	93	566	3.08	1.01	0.31	0.44	0.81	0.51
02/23/22		3			02/23/22	Recovered	Juvenile	Unknown	2.3	3.75	1.49	0.1	26	3.2											65
12/28/21	C21343 GINKGO	1	Kemp's Ridley Sea Turtle	Cold stunned/Pneumonia	12/28/21	Treated	Juvenile	Unknown		2	14.34		36	4.2	14720	4121.6	1324.8	9273.6	0						114			114	198	7.9	0.5	7.7	372	250	4640	3.05	0.81	0.36	0.5	1.04	0.34
01/24/22		2			01/24/22	Treated	Juvenile	Unknown		3.5	2.1		32	4	15660	3288.6	2192.4	9709.2	469.8						67			117	131	9.9	0.6	7.4	261	230	285	3.24	0.82	0.4	0.66	0.93	0.43
02/22/22		3			02/22/22	Recovered	Juvenile	Unknown	4.5	3.5	1.71		32	3.4											57
12/28/21	C21344 SYCAMORE	1	Kemp's Ridley Sea Turtle	Cold stunned/Pneumonia/Trauma	12/28/21	Treated	Juvenile	Unknown	2.2	3.5	10.26	0.42	22	3.6	12190	5973.1	853.3	5363.6	0						106			117	95	8.4	0.5	7.3	183	109	4197	3.41	0.45	0.45	0.63	1.35	0.53
01/23/22		2			01/23/22	Treated	Juvenile	Unknown			7.91	0.1	24	4	12420	4595.4	496.8	6831	496.8						103			120	99	8.4	0.5	8	234	189	514	3.74	0.6	0.52	0.74	1.21	0.67
02/23/22		3			02/23/22	Recovered	Juvenile	Unknown	2.6	3.5	4.7	0.1	25	4.2	19800	7524	1782	9504	990						89			120	102	8.9	0.5	7.5	262	63	303	3.86	1.15	0.26	0.54	1.25	0.66
01/15/22	C22004 CHEROKEE	1	Green Sea Turtle	Cold stunned/Trauma	01/15/22	Treated	Juvenile	Unknown	4.4	2.5	30.86	14.23		3	20010	11005.5	1000.5	7803.9	0	7.6	36.7	19	0.58	5		149	4	99	24	8.5	2.9	3.9	50	10	10319	3.18	0.91	0.34	0.47	0.42	1.04
02/14/22		2			02/14/22	Recovered	Juvenile	Unknown	4.45	2.75	13.61	0.1	29	4.7						7.3	67.7	26	1.04		87	151	5.7
01/28/22	C22005	1	Green Sea Turtle	Cold stunned/Trauma	01/28/22	Treated	Juvenile	Unknown	4.3	2	5.92		32	1.2	15530					7.7	33.1	55	0.6	1.1	55	148	3.4		29		1.8	3.9	50	16	6229		0.28
02/08/22		2			02/08/22	Treated	Juvenile	Unknown	4	1.75	7.38		14	1.6						7.6	35.7	26	0.63		117	150	2.5
03/21/22		3			03/21/22	Treated	Juvenile	Unknown		1.5	29.53		4	2.2						7.7	28.8	25	0.59		168	150	2.7
01/30/22	C22006 GOULD	1	Green Sea Turtle	Cold stunned/Fibropapillomatosis/Trauma	01/30/22	Treated	Juvenile	Unknown		1.75	27.81	0.86	28	2.4						7.6	37.2	26	0.59		86	145	2.8
04/11/22		2			04/11/22	Recovered	Juvenile	Unknown	6.6	3.75	7.27	0.84	30	6.6											116

## Sheet: c. Nesting Green Turtles
SAMPLE DATE	PATIENT DATA						ASSAY RESULTS	PACKED CELL VOLUME/ TOTAL SOLIDS / COMPLETE BLOOD COUNTS								PLASMA BIOCHEMISTRY														PLASMA ELECTROPHORESIS						INFLAMMATORY MEDIATORS					NESTING DATA
	ID Number	Taxonomy	Status	Class Size	Sex	Curved Carapace Length (cm)	MRP-126 (ng/mL)	PCV (%)	Total Solids (g/dL)	WBC	Heterophils	Monocytes	Lymphocytes	Eosinophils	Basophils	Total Protein (mg/dL)	Glucose (mg/dL)	Na (mmol/L)	K (mmol/L)	Cl (mg/dL)	BUN (mg/dL	Phosphorus (mg/dL)	Uric Acid (mg/dL)	Calcium (mg/dL)	Cholesterol (mg/dL)	Alanine Transferase (U/L)	Gamma Glutamyl Transferase (U/L)	Alakaline Phosphatase (U/L)	Total Bilirubin (mg/dL)	Total Protein (g/dL)	Albumin (g/dL)	Alpha-1 globulin (g/dL)	Alpha-2 globulin (g/dL)	Beta-globulin (g/dL)	Gamma-globulin (g/dL)	Glutathione (mg/mL)	Haptoglobin (mg/ml)	Lysozyme (mg/mL)	Reactive Oxygen and Nitrogen Species	Superoxide Dismutase (mg/mL)	Total Eggs	Hatch Success	Emergent Success
2017-06-08	CM1	Green Sea Turtle	Nesting	Adult	Female	108.4	13.94	28	5.9	9200	5980	0	2760	0	0	5.2	111	146	4.1	109	1	12.2	0.5	11.2	155	10	0	21		5.2	1.44	0.26	0.69	1.65	1.05		1.5		705.056	23.2785	137	0.963504	0.927007
2017-06-22	CM2	Green Sea Turtle	Nesting	Adult	Female	104.5	4.44	35	7.5	7800	2418	0	3354	0	0	6.3	106	147	4.2	107	1	11.5	1.1	13.8		24	0	22		6.8	1.97	0.35	0.82	2.01	1.5	4784.84	1.4	8.19	1678.2	29.949	142	0.542254	0.457746
2017-06-22	CM3	Green Sea Turtle	Nesting	Adult	Female	96.7	5.47	27	6.2	11000	6820	0	3740	0	0	5.2	124	148	4.4	108	2	11.3	0.7	10.8	227	31	0	5		6	1.78	0.32	0.96	1.41	1.4	3615.42	0.71	0.76	201.703	28.8805
2017-06-23	CM4	Green Sea Turtle	Nesting	Adult	Female	112.7	3.8	30	6.8	16200	9882	0	5994	0	0	5.8	130	147	3.8	106	1	10.6	0.6	10.8		18	0	13		6	1.88	0.28	0.8	1.78	1.09	6153.91	1.71	3.43	339.43	37.4047	147	0.47619	0.29932
2017-06-27	CM5	Green Sea Turtle	Nesting	Adult	Female	109.5	10.4	30	6.8	13000	8450	0	3770	0	0	4.8	147	145	4.2	108	1	7.4	0.9	10.3	260	10	0	14		7.4	1.81	0.38	1.05	2.62	1.31	5447.98	1.52	3.43	747.788	23.1471	120	0.741667	0.608333
2017-06-29	CM7	Green Sea Turtle	Nesting	Adult	Female	100.7	6.56	27	5.9	15200	8664	152	4712	0	0	4.8	68	142	5.1	105	2	9	1.2	11.6	212	21	0	25		6	1.53	0.38	0.94	1.73	1.22	6603.14	1.46	1.73	837.243	24.7871	122	0.327869	0.319672
2017-06-30	CM8	Green Sea Turtle	Nesting	Adult	Female	100	30.1	30	6.5	13600	6800	0	5984	0	0	5.1	112	143	6.2	108	2	13.8	0.7	11.6	235	28	0	29		5.8	1.73	0.38	1.08	1.13	1.31	4592.31	0.71	6.12	837.609	29.587	125	0.72	0.656
2017-06-30	CM9	Green Sea Turtle	Nesting	Adult	Female	105.3	5.14	31	6.8	20000	10400	0	8000	0	0	5.6	101	133	10	99	1	15.8	0.7	9.2	205	40	0	42		5	1.3	0.34	0.67	1.56	0.83	2574.36	2.07	2.38	344.153	23.0166	132	0.80303	0.780303
2017-07-03	CM10	Green Sea Turtle	Nesting	Adult	Female	99	18.95	40	6.5	34200	19494	0	10602	0	0	5.8	93	141	5.4	108	5	13.7	0.6	14.4	211	21	0	23		6.4	2.02	0.34	0.86	1.73	1.17	3950.56	1.79	1.68	4705.41	30.8804	80	0.9	0.9
2017-07-04	CM11	Green Sea Turtle	Nesting	Adult	Female	114.4	4.36	30	6	9200	4600	0	3128	0	0	5	54	142	4.5	105	2	11.9	0.5	11.8	215	20	0	25		5.2	1.66	0.3	0.7	1.23	1.15	8357.26	0.92	1.86	770.206	32.659	115	0.704348	0.678261
2017-07-06	CM12	Green Sea Turtle	Nesting	Adult	Female	105.1	4.45	32	6.7	8800	4136	0	2904	0	0	5.6	88	146	4.5	108	1	11.1	0.5	12.5	196	13	0	21		6.2	1.84	0.32	1.04	1.49	1.41	5405.2	1.04	1.58	818.278	26.5761	101	0.376238	0.346535
2017-07-06	CM13	Green Sea Turtle	Nesting	Adult	Female	109.1	12.94	35	7.5	15600	9984	0	4680	0	0	6.1	102	149	4.6	108	1	15.2	0.9	12.5	269	32	0	15		6.2	1.86	0.25	0.9	1.69	1.35	8072.04	1.45	3.64	658.438	15.2716	145	0.0275862	0.00689655
2017-07-07	CM14	Green Sea Turtle	Nesting	Adult	Female	108.5	40.7	26	6.1	9800	5684	0	2842	0	0	5.5	67	147	5	114	2				189	24	0	5		5.4	1.59	0.35	0.93	1.2	1.24	2966.54		0.35
2017-07-07	CM15	Green Sea Turtle	Nesting	Adult	Female	94.8	6.44	33	6.9	10600	5830	0	3816	0	0	6.1	103	147	5.6	111	2	12.3	1.2	12.8	164	37	0	16		6.2	1.93	0.25	0.99	1.54	1.35	11238	1.23	2.4	2451.85	29.4082	87	0.908046	0.862069
2017-07-07	CM16	Green Sea Turtle	Nesting	Adult	Female	107.1	5.39	30	6.2	8000	3600	0	2880	0	80	5.1	101	145	4.5	106	1	9.4	0.5	9.9	211	25	0	32		6	1.66	0.28	0.85	1.99	1.09	5818.77	1.57		906.023	29.4082	104	0.721154	0.365385
2017-07-07	CM17	Green Sea Turtle	Nesting	Adult	Female	109.9	2.92	35	6	8800	4312	0	3256	0	0	5.1	100	143	4.9	103	2	7.7	0.7	10.2	175	22	0	27		8	2.5	0.5	1.29	1.83	1.61	2374.7	1.88		606.989	24.7871	134	0.835821	0.58209
2017-07-11	CM18	Green Sea Turtle	Nesting	Adult	Female	93.1	4.22	31	5.7	13600	6256	136	4760	0	0	5.1	74	141	4.2	105	2	10.6	0.7	10.6	168	16	0	13		5.4	1.39	0.26	0.79	1.41	1.38	4636.5	1.4		772.531	36.1903	96	0.666667	0.458333
2017-07-11	CM19	Green Sea Turtle	Nesting	Adult	Female	101.1	6.97	28	6.2	12400	7564	0	3844	0	0	4.9	101	145	4.5	102	3	8.1	0.4	11.6	225	14	0	13		7	1.78	0.35	1.05	2.04	1.58	1526.16	1.58		2309.74	20.8127	108	0.833333	0.740741
2017-07-11	CM20	Green Sea Turtle	Nesting	Adult	Female	105.8	3.68	32	6.5	27400	17536	0	7946	0	0	5.4	106	136	10	103	2	10.3	0.5	4.4	206	43	0	105		5.4	1.74	0.33	1.03	1.07	1.09	7590	0.64		935.698	23.2785	127	0.795276	0.622047
2017-07-12	CM21	Green Sea Turtle	Nesting	Adult	Female	112	3.83	26	5.2	10800	5184	0	4968	0	0	4.4	90	146	4.1	109	2	8.4	0.4	9	171	13	0	10		4	1.18	0.24	0.68	0.92	0.74	5390.94	1		310.191	26.2667	79	0.835443	0.797468
2017-07-14	CM22	Green Sea Turtle	Nesting	Adult	Female	102.7	6.65	27	6.2	10200	6324	0	2754	0	0	5.2	61	143	4.7	102	1	10.4	0.5	11.3	180	24	0	34		5	1.37	0.28	0.68	1.39	1.11	6806.6	1.01		694.129	32.4545	128	0.578125	0.453125
2017-07-14	CM23	Green Sea Turtle	Nesting	Adult	Female	103.6	20.1	28	6.2	8400	5712	0	2352	0	0	5.2	92	144	4.4	108	2	11.8	0.7	11.6	217	17	0	22		6	1.78	0.35	0.8	1.77	1.18	6626.7	1.45		2235.85	28.8805	115	0.313043	0.295652
2017-07-14	CM24	Green Sea Turtle	Nesting	Adult	Female	106.8	7.3	26	5.5	10800	6048	0	4212	0	0	5	124	147	5	113	3	11.7	0.7	12	148	19	0	24		4.8	1.25	0.19	0.57	1.46	1.2	4171.61	1.23	1.04	1367.01	36.6692	129	0.868217	0.852713
2017-07-15	CM25	Green Sea Turtle	Nesting	Adult	Female	112.6	5.8	31	6	14000	9380	0	3500	0	0	4.8	107	148	4.8	111	1	8.6	0.3	11.2	193	14	0	22		5	1.3	0.32	0.67	1.6	0.98	12528.7	1.31	1.62	645.358	27.2092	127	0.771654	0.15748
2017-07-15	CM26	Green Sea Turtle	Nesting	Adult	Female	103.1	10.28	32	6.4	9200	4692	0	3312	0	0	5.5	100	146	4.7	111	1	10.1	0.6	10.8			0	21		7	2.1	0.39	0.97	1.95	1.4	7441.8	2.14	3.37	526.685	29.055	114	0.649123	0.438596
2017-07-19	CM27	Green Sea Turtle	Nesting	Adult	Female	102.2	7.17	28	6.2	20200	13938	0	4646	0	0	5.1	97	147	4.1	103	1	9	0.5	11.7	195	12	0	5		6.6	1.67	0.34	1.06	2.09	1.29	6954.4	1.7		742.777	21.7594	89	0.898876	0.662921
2017-07-19	CM28	Green Sea Turtle	Nesting	Adult	Female	99.1	4.08	34	5.6	29800	23542	0	3576	0	0	5.2	116	141	4.7	106	3	9.4	0.2	7.5	218	10	0	10		6	1.55	0.28	0.74	1.84	1.43	4164.5	1.75	1.83	614.769	27.3705	159	0.691824	0.522013
2017-07-19	CM29	Green Sea Turtle	Nesting	Adult	Female	104.9	3.91	29	6.5	19200	13440	192	4608	0	0	4.9	79	144	4.6	104	2	9	0.7	9.2	250	10	0	18		6.2	1.33	0.31	0.83	2.15	1.43	2353.3	1.01	14.46	518.803	23.4109	129	0.48062	0.364341
2017-07-21	CM31	Green Sea Turtle	Nesting	Adult	Female	97.5	7.73	33	5.7	13400	8040	0	3752	0	0	5.2	97	147	4.8	106	2	10.6	0.3	10.6	163	28	0	5		5.4	1.51	0.34	1.14	0.89	1.38	5597.73	1.18	0.79	527.557	50.0896	115	0.852174	0.852174
2017-07-21	CM32	Green Sea Turtle	Nesting	Adult	Female	107	11.44	28	6	14400	6912	0	5328	0	0	5.1	99	147	3.8	105	2	6.6	0.3	10.4		14	0	27		5.2	1.5	0.33	1.05	0.82	1.36	6118.5	0.31	1.32	990.399	28.5356
2017-07-22	CM33	Green Sea Turtle	Nesting	Adult	Female	90.3	5.43	32	8.2	7400	3626	222	2590	0	0	7.7	102	141	6.1	106	2	16.1	0.6	16	226	38	0	24		7.8	1.3	0.39	1.79	2.77	1.41	7882.8			501.474	24.0867
2017-07-23	CM34	Green Sea Turtle	Nesting	Adult	Female	111.9	3.59	30	7	17200	13760	0	2064	0	0	5.6	91	144	4.8	105	1	5.5	0.5	11.1	252	23	0	5		6.2	1.64	0.38	0.95	1.72	1.34	3445.1	1.18	6.12	625.317	16.3769
2017-07-24	CM35	Green Sea Turtle	Nesting	Adult	Female	103.5	7.58	31	5.3	20000	15200	0	1800	0	0	4.7	132	146	4.5	106	2	6.3	0.4	9.4	181	17	0	5		4.4	1.03	0.27	0.78	1.03	1.12	4266	1.33	1.07	974.764	28.8805
2017-07-24	CM36	Green Sea Turtle	Nesting	Adult	Female	105.4	7.97	29	6.5	9800	7448	0	2254	0	0	5.6	117	147	4.4	112	3	14.1	0.6	12.4			0			10.8	2.44	0.6	1.56	4.17	1.92	1979.5	4.35	0.82	368.714	19.0598
2017-07-24	CM37	Green Sea Turtle	Nesting	Adult	Female	100.6	6.02	30	8.4	47000	38540	0	7990	0	0	6.5	100	144	4.1	113	3	14.3	1	16			0	16		6.4	1.73	0.29	0.75	2.14	1.36	5483.4	1.97	1.33	771.14	35.2589
2017-07-26	CM38	Green Sea Turtle	Nesting	Adult	Female	97.5	7.41	33	5.5	12800	7552	0	2944	0	0	5	82	144	4.7	106	2	8.6	0.6	9.7	149	16	0	5		5.4	1.2	0.23	0.69	1.78	1.34	5292.9	1.47	1.4	703.951	32.2518
2017-07-27	CM39	Green Sea Turtle	Nesting	Adult	Female	109.7	5.24	30	7	20000	11800	0	5200	0	0	5.7	93	145	4.7	105	1	11.2	0.6	13.6	229	10	0	16		6	1.68	0.38	1.11	1.27	1.33	7653.5	0.78	3.64	616.629	30.3169
2017-07-28	CM40	Green Sea Turtle	Nesting	Adult	Female	110.5	5.93	32	5.7	21400	15836	0	5136	0	0	5.3	115	144	4.5	106	2	6.1	0.5	10.5	203	14	0	5		4.8	1.36	0.25	0.72	1.15	1.17	5324.6	0.84	3.13	1097.48	34.5824
2017-08-02	CM41	Green Sea Turtle	Nesting	Adult	Female	102.5	7.22	30	5.9	24000	16080	0	7200	0	0	4.8	80	153	4.3	114	1	7.4	0.2	9.3	220	10	0	11		5	1.31	0.31	0.84	1.23	1.14	8045.1	0.73	4.85	421.726	26.5761
2017-08-02	CM42	Green Sea Turtle	Nesting	Adult	Female	95.4	8.64	30	6.3	12200	6954	0	1830	0	0	5.5	102	151	5.1	113	1	8.7	0.4	14.2	231	18	0	28		5.6	1.49	0.34	0.71	1.78	1.18	7780.5	1.44	1.76	3273.69	22.887
2017-08-02	CM43	Green Sea Turtle	Nesting	Adult	Female	111.5	6.71	30	5.6	10400	5200	0	3432	0	0	5.5	106	150	4.7	112	3	10.3	0.4	8.4	273	10	0	24		4.8	1.25	0.25	0.97	0.82	1.29	9675.3	0.86	3.08	715.376	44.7894
2017-08-04	CM44	Green Sea Turtle	Nesting	Adult	Female	103.2	4.07	33	6	39000	28470	0	8580	0	0	5.1	98	142	9.9	107	1	8.6	0.4	3.2	304	35	0	53		5	1.4	0.35	0.93	1	1.17	5239.9	0.63	2.89	3629.69	39.4734
2017-08-04	CM45	Green Sea Turtle	Nesting	Adult	Female	107.3	2.22	28	5.7	10400	3536	0	4472	0	0	5.2	73	147	5.7	115	1	6.9	0.2	14.7	252	10	0	5		5.2	1.1	0.3	0.82	1.9	0.88	6912.5	1.47		12718.2	41.4235
2017-08-04	CM46	Green Sea Turtle	Nesting	Adult	Female	94.9	8.39	32	5.2	16400	8856	0	6560	0	0	5.1	123	151	5.6	113	1	5.5	0.6	7.3	145	14	0	23		5.8	1.26	0.31	0.49	2	1.47	4890.6	1.39	1.36	1664.05	28.8805
2017-08-08	CM47	Green Sea Turtle	Nesting	Adult	Female	104.1	11.29	28	5.5	12200	6832	0	2196	0	0	5.3	117	147	4.3	114	1	9	0.2	16	241	10	0	18		5.6	0.96	0.28	0.58	2.29	1.24	3948.5	2.05	1.26	1890.97	23.4109
2017-08-08	CM48	Green Sea Turtle	Nesting	Adult	Female	105.6	5.57	28	5.7	14200	8662	0	3692	0	0	5.1	127	149	4.6	113	1	8	0.2	11.8	257	10	0	14		5.2	1.28	0.26	0.62	1.75	1.11	6023.3	1.37	0.27	273.109	36.912
2017-08-15	CM49	Green Sea Turtle	Nesting	Adult	Female	90	7.87	28	5.4	12800	7296	0	3456	0	0	5.1	105	150	5.3	108	2	10.2	0.6	13.8	165	13	0	20		4.8	1.03	0.22	0.48	1.81	1.04	9326	2.02	1.13	770.06	38.941
2017-08-15	CM50	Green Sea Turtle	Nesting	Adult	Female	106.2	16.95	32	5.2	20600	13802	0	4944	0	0	5	101	149	5.6	115	4	10.2	0.8	10.2	185	23	0	5		3.8	0.97	0.24	0.51	1.08	0.75	8923.8	0.92	1.38	698.824	31.0714
2017-08-15	CM51	Green Sea Turtle	Nesting	Adult	Female	96.9	8.94	32	5.8	26800	18760	0	7236	0	268	5.4	133	148	5.9	110	2	9.2	1.1	8.9	196	32	0	29		5	1.32	0.3	0.87	1.02	1.18	6870.1	0.88	1.11	1774.09	25.2196
2017-08-18	CM52	Green Sea Turtle	Nesting	Adult	Female	110.5	5.96	30	6	36000	30960	0	4680	0	0	5.2	58	151	4.4	113	1	8.5	0.2	11.7	288	16	0	11		5	1.36	0.23	0.65	1.45	1.05	6669	1.02	18.05	281.317	27.6969
2017-08-18	CM53	Green Sea Turtle	Nesting	Adult	Female	113.2	3.45	32	5.2	18800	10528	0	5264	0	0	4.6	88	151	4.1	116	1	8.7	0.3	12	266	10	0	5		4.8	0.94	0.29	0.59	1.62	1.08	6838.4	0.92	3.24	570.48	32.2518
2017-08-19	CM54	Green Sea Turtle	Nesting	Adult	Female	108.3	5.01	28	4.7	15000	9000	0	3600	0	0	4.4	131	146	4.4	113	1	7.6	0.05	10.4	253	10	0	13		4.4	0.84	0.26	0.5	1.69	0.93	11718.4	1.28		690.509	22.7582
2017-08-21	CM55	Green Sea Turtle	Nesting	Adult	Female	105.7	2.26	26	4							3.8	125	151	3.9	113	1	5.4	0.05	6.6	193	10	0	15		3.2	0.88	0.17	0.62	0.72	0.59	4149.6	1.08	1.4	1583.12	26.8902
2017-08-21	CM56	Green Sea Turtle	Nesting	Adult	Female	106.6	13.2	24	4.1	14000	7420	0	4760	0	0	4.2	121	155	5.5	117	3	7.6	0.2	7.1	124	10	0	5		3.2	1.02	0.17	0.54	0.58	0.73	2413.5	0.86	0.68	3195.01	39.2059
2017-08-22	CM57	Green Sea Turtle	Nesting	Adult	Female	108.1	5.99	32	4.9	13000	7670	0	3640	0	0	4.5	102	150	5.3	115	1	9.4	0.3	8.3	229	19	0	15		4	1.08	0.21	0.44	1.24	0.83	5769.2	0.97	14.46	970.121	25.8113
2017-08-22	CM58	Green Sea Turtle	Nesting	Adult	Female	100.6	4.21	30	6.1	12800	8320	0	3840	0	0	5.4	118	149	4.5	112	1	9.2	0.2	13.3	304	13	0	5		5.2	1.09	0.31	0.56	1.78	1.26	5388.1	1.11		2216.71	41.4235
2017-08-24	CM59	Green Sea Turtle	Nesting	Adult	Female	111.7	6.14	31	4.2	20200	12524	0	6262	0	0	4.2	73	151	4.6	113	1	7.1	0.05	9.6	159	10	0	19		3.2	0.83	0.17	0.53	0.61	0.87	3249.8	0.75	1.44	2821.58	27.862
2017-08-24	CM60	Green Sea Turtle	Nesting	Adult	Female	106	6.74	26	8.2	14200	7526	0	4544	0	0	6.4	107	151	4.9	111	1	16.1	0.05	16	283	18	0	30		8	1.46	0.38	0.82	3.84	1.27		3.7	0.41	235.863	19.0598

## Sheet: d. FP Green Turtles
SAMPLE DATE	PATIENT DATA									ASSAY RESULTS	PACKED CELL VOLUME/ TOTAL SOLIDS		FIBROPAPILLOMAS
	ID Number	Taxonomy	Status	Class Size	Sex	Curved Carapace Length (cm)	Weight (kg)	Body Condition Score	Body Condition Index	MRP-126 (ng/mL)	PCV (%)	Total Solids (g/dL)	# Tumors	Tumor Score
2020-08-27	KKL0938/0939	Green Sea Turtle	Fibropapillomatosis	Juvenile	Unknown	43.4	12.3	4	1.50465	5.67	43	5	1	1
2020-08-27	KKL0952/0953	Green Sea Turtle	Fibropapillomatosis	Juvenile	Unknown	32.8	4	3	1.13354	2.27	33	4.1	3	1
2020-08-28	KKL0958/0959	Green Sea Turtle	Fibropapillomatosis	Juvenile	Unknown	31.8	4.3	4	1.33717	3.78	32	3.1	23	2
2020-08-28	KKL0960/0961	Green Sea Turtle	Fibropapillomatosis	Juvenile	Unknown	33.7	5.2	4	1.35867	3.69	33	4	4	1
2020-08-28	KKL0968/0969	Green Sea Turtle	Fibropapillomatosis	Juvenile	Unknown	31.3	3.7	3	1.20661	2.68	32	3.4	4	1
2020-08-29	KKL0970/0971	Green Sea Turtle	Fibropapillomatosis	Juvenile	Unknown	37.1	7.2	4	1.40997	3.66	36	3.7	20	2
2020-08-29	KKL0972/0973	Green Sea Turtle	Fibropapillomatosis	Juvenile	Unknown	36.2	6.2	4	1.30697	3.41	34	3.4	28	2
2020-08-29	KKL0983/0984	Green Sea Turtle	Fibropapillomatosis	Juvenile	Unknown	28.7	2.8	3	1.18444	34.3	38	3.4	1	1
2020-08-30	IRG0911/0912	Green Sea Turtle	Fibropapillomatosis	Juvenile	Unknown	30.1	3	2.5	1.10007	18.17	28	3.4	34	2
2020-08-30	IRG0907/0908	Green Sea Turtle	Fibropapillomatosis	Juvenile	Unknown	27.9	2.8	4	1.28927	3.24	25	2	44	2

## Sheet: e. Linear Regression
Simple Linear Regression, MRP-126
Single Samples And Last Serial Samples Combined
Independent variable	Slope (best fit)	Slope standard error	p value	R2	F-statistic	df
Body Condition Score	-0.07432	0.01447	<0.0001	0.4519	26.39	1
PCV	-0.5398	0.193	0.0087	0.1964	7.819	1
Simple Linear Regression, CTNC
Independent variable	Slope (best fit)	Slope standard error	p value	R2	F-statistic	df
Beta-Globulin	-0.5189	0.1587	0.022	0.6814	10.69	1
